# Supplementary material for: The Reaction Mechanism of Loganic Acid Methyltransferase: A Molecular Dynamics Simulation and Quantum Mechanics Study
Source: Molecules. 2023 Jul 30;28(15):5767. doi: 10.3390/molecules28155767 (PMC10420828; doi:10.3390/molecules28155767)
Supplement: Supplementary file 1 [file molecules-28-05767-s001.zip]

Archive with 1 entries (1 files):
- molecules-2530656-supplementary.pdf
